# Supplementary material for: Evaluation of Lipid Nanoparticles as Vehicles for Optogenetic Delivery in Primary Cortical Neurons
Source: Pharmaceutics. 2025 Dec 19;18(1):4. doi: 10.3390/pharmaceutics18010004 (PMC12845084; doi:10.3390/pharmaceutics18010004)
Supplement: Supplementary file 1 [file pharmaceutics-18-00004-s001.zip]

Archive with 1 entries (1 files):
- pharmaceutics-4011161-supplementary.pdf
